# Supplementary material for: Enhanced Bioavailability and Health Benefits of Blueberry Anthocyanins: An Updated Review on Mechanisms and Approaches
Source: Molecules. 2026 Feb 27;31(5):793. doi: 10.3390/molecules31050793 (PMC12985910; doi:10.3390/molecules31050793)
Supplement: Supplementary file 1 [file molecules-31-00793-s001.zip]

Archive with 1 entries (1 files):
- molecules-4117805-supplementary.pdf
